# Supplementary material for: Senescent Thyrocytes, Similarly to Thyroid Tumor Cells, Elicit M2-like Macrophage Polarization In Vivo
Source: Biology (Basel). 2021 Sep 30;10(10):985. doi: 10.3390/biology10100985 (PMC8533427; doi:10.3390/biology10100985)
Supplement: Supplementary file 1 [file biology-10-00985-s001.zip]

Archive with 8 entries (7 files):
- supplementary/
- supplementary/biology-1340174-WB.pdf
- supplementary/Figure S1.pdf
- supplementary/Figure S2.pdf
- supplementary/Figure S3.pdf
- supplementary/Table S1.pdf
- supplementary/Table S2.pdf
- supplementary/Table S3.pdf
